# Supplementary material for: Analysis of the goldfish Carassius auratus olfactory epithelium transcriptome reveals the presence of numerous non-olfactory GPCR and putative receptors for progestin pheromones
Source: BMC Genomics. 2008 Sep 20;9:429. doi: 10.1186/1471-2164-9-429 (PMC2556351; doi:10.1186/1471-2164-9-429)
Supplement: Additional file 1 — List of annotated goldfish expressed sequence tags. The data provided represent the manually curated annotated list of goldfish EST. [file 1471-2164-9-429-S1.xls]

## Sheet: Go_annotation
01A01	clone DKEY-231L1
01A02	clone DKEY-10D15
01A03	hypothetical LOC563623
01A04	No match
01A05	GTP binding protein 2
01A06-15K15-19K23-19O18	myosin, light polypeptide 9, regulatory (myl9)
01A07	bromodomain-containing 2
01A08	No match
01A09	coatomer protein complex, subunit gamma 2
01A10	G protein-coupled receptor 175; zgc:114103
01A11	No match
01A12	hypothetical protein LOC100005341
01A13	clone CH211-169N14
01A14	No match
01A15	Down syndrome critical region gene 1
01A17-2E23	transmembrane emp24 protein transport domain containing 3 (tmed3)
01A18	aftiphilin\S
01A19	lyric-like (lyricl)
01A20	clone CH211-113E18
01A21	zgc:91894
01A22	hypothetical protein LOC799427 zgc:101792
01A23	zgc:92606
01A24	No match
01B02-09A04-16M07	uridine phosphorylase 1 (UPP1)
01B03	No match
01B04	baculoviral IAP repeat-containing 4 (birc4) !transcript var1
01B05	neurocalcin delta (NCALD)\S
01B06	clone CH211-216L23
01B07	No match
01B08	retinoblastoma binding protein 4
01B09	No match
01B11-09O06	clone DKEY-24C2
01B11-09O06	clone DKEY-24C2
01B13	No match
01B14	clone RP71-39B20
01B15	Prominin-like protein 1
01B16	sorting nexin 9-like (snx9l)
01B17	clone CH211-212C13
01B18	clone CH211-274K16
01B19	N-acylsphingosine amidohydrolase (acid ceramidase) 1 (asah1)
01B20-07B22-20D13	zgc:92812
01B21	No match
01B22	transmembrane protein 50A (tmem50a)
01B23	hypothetical protein LOC100001637
01B24	clone DKEY-103K4
01C01	clone DKEY-23G9
01C02	sb:cb578
01C03	hypothetical protein LOC100000278
01C04	clone DKEY-269K6
01C05	hypothetical LOC571789
01C06	No match
01C07	hypothetical protein LOC553264
01C08	clone RP71-30D15
01C09	hypothetical LOC568962
01C10	No match
01C12	No match
01C13	hypothetical LOC558848
01C14	microtubule-actin crosslinking factor 1\S
01C15	clone DKEY-38O13
01C16	hypothetical LOC565449
01C17-09H07	small glutamine-rich tetratricopeptide repeat (TPR)-containing, alpha (SGTA)
01C18	zgc:158353
01C19	clone DKEYP-51F8
01C20	clone DKEY-98L9
01C21	forkhead box I3a
01C22	peptidylprolyl isomerase H (cyclophilin H) (ppih)
01C23	mitochondrial ribosomal protein L17 (mrpl17)
01C24-13C21	actinin, alpha 4 (actn4)
01D01	clone CH211-153J15
01D03	No match
01D04	ras homolog gene family, member G (rho G) (RHOG)
01D05	clone CH211-222C22
01D06	echinoderm microtubule associated protein like 2
01D08	clone DKEY-176I20
01D09	centaurin, alpha 1 (CENTA1)
01D10	clone CH211-287A12
01D11	No match
01D12	hypothetical protein LOC799286
01D13	No match
01D14	No match
01D16	sorting nexin 9
01D17	clone DKEY-19E4
01D18	tight junction protein 3 (tjp3)
01D19	hypothetical protein LOC553498
01D20	clone DKEYP-44A8
01D21	hypothetical LOC560270; clone DKEY-24C2
01D22	zinc finger and BTB domain containing 16 (zbtb16)
01D23	No match
01E02	clone RP71-84B10
01E05	zgc:56424
01E12	clone CH211-185C9
01E13	clone CH211-165L2
01E21	clone CH211-224L10
01E23-12O23	clone CH211-203H15
01E24	homologue of high affinity IgE receptor gamma subunit
01F01	clone DKEY-43K4
01F02	hypothetical protein LOC100000286
01F03-08D16	clone CH211-191A24
01F04	No match
01F05	clone DKEY-260C8
01F06	hypothetical protein LOC792485
01F07	clone CH211-136M16
01F08	clone DKEY-14I6
01F09	splicing factor 3b, subunit 3 (sf3b3)
01F10	translocating chain-associating membrane protein 1
01F11	hypothetical LOC557348
01F12	basic transcription factor 3
01F13	zgc:158437
01F14	clone DKEY-254J8
01F15	diaphanous homolog 2 (Drosophila)\S
01F18	aldehyde dehydrogenase 3 family, member B1\S
01F19	clone DKEYP-38E8
01F21	ubiquitin specific protease 14 (tRNA-guanine transglycosylase) (usp14)
01F22	No match
01F23	high density lipoprotein-binding protein (vigilin) (hdlbp)
01F24	No match
01G01	No match
01G02	clone CH211-191O15
01G03	clone CH211-262I1
01G04	hypothetical protein LOC100002928
01G05	No match
01G06	beta2-microglobulin
01G07	clone CH211-245P7
01G08	clone DKEY-13D19
01G09	myosin phosphatase-Rho interacting protein (Mrip)
01G10	hypothetical protein LOC100004129
01G11	clone CH211-195I16
01G14	protein kinase, AMP-activated, beta 2 non-catalytic subunit
01G16	hypothetical protein LOC100005396
01G17	clone DKEYP-104F11
01G18	No match
01G19	clone CH211-212C19
01G20	clone DKEYP-74A11
01G21	clone CH211-193F12
01G22	mitogen-activated protein kinase 13 (MAPK13)
01G23	RAS related protein 1b (rap1b)
01G24	adenylate kinase 2 (Ak2)
01H01	LOC495986 protein\S
01H02	phosphoglucomutase 3 (pgm3)
01H03-16J14	nonspecific cytotoxic cell receptor protein 1 (nccrp1)
01H04	No match
01H06	novel immune-type receptor 2a (nitr2a)
01H07	hypothetical protein LOC794890
01H08	p95-APP2\S
01H09-10N12	translocation associated membrane protein 2 (tram2)
01H11	desmoplakin (DSP)\S
01H12	clone DKEY-181I3
01H13	Oryzias latipes hox gene cluster
01H14	clone RP71-1O1
01H15	clone CH211-93G18
01H16	CR722253-Tetraodon kidney
01H17	clone DKEY-62J22
01H18	hypothetical LOC554955
01H19	serpin peptidase inhibitor, clade B (ovalbumin), member 4
01H20	hypothetical protein LOC798331
01H21	zgc:92045
01H22	zgc:55996
01H23	putative arginine-rich nuclear protein
01H24	guanine nucleotide binding protein-like 3 (nucleolar)-like
01I01	solute carrier family 25 (mitochondrial carrier, Aralar), member 12 (slc25a12)
01I02	No match
01I03	No match
01I04	clone CH211-245H14
01I05	clone DKEY-37F18
01I06	zgc:152988
01I07	hypothetical protein LOC795169
01I08	clone CH211-8I17
01I09-16H22	clone DKEY-97L20
01I10-02F18-17L01-20K13	meteorin, glial cell differentiation regulator-like (metrnl)
01I11	golgi autoantigen, golgin subfamily a, 7 (GOLGA7)
01I12	clone CH211-278L3
01I13	clone CH211-12M10
01I14	clone DKEY-24M14
01I15	nardilysin, N-arginine dibasic convertase, NRD convertase 1\S
01I16	clone CH211-222O19
01I17	hypothetical protein LOC100000934
01I18	hypothetical LOC564457
01I19	eukaryotic translation initiation factor 5
01I20	No match
01I21-16L09	zgc:123339
01I22	KIAA0583 protein\S
01I23	zgc:114097
01I24	No match
01J01	zgc:63962
01J02	No match
01J03	transmembrane protein 175 (TMEM175)
01J05-15L18	selenoprotein T (SELT)
01J06	hexokinase 1 (Hk1)
01J07	glutathione S-transferase kappa
01J08	clone carpf-118
01J09	No match
01J10	clone DKEY-174E24
01J11	No match
01J12-07E17	COP9 constitutive photomorphogenic homolog subunit 3 (COPS3)
01J13	clone DKEY-184P9
01J14	zgc:85932
01J15	clone CH211-222H13
01J16	No match
01J17	clone DKEY-21K4
01J18	eukaryotic translation initiation factor 2C, 3 (EIF2C3)
01J19	clone DKEY-1H24
01J21	eIF4E-binding protein 3
01J22	hypothetical LOC566957
01J23	adenylate kinase 2 (ak2)
01J24	chemokine Sdf1b\S
01K01	intraflagellar transport protein 52 (ift52)
01K02	hypothetical protein LOC792201
01K03	zgc:92046
01K04	zgc:56585
01K05	clone DKEY-35H6
01K06	hypothetical LOC556955
01K07	GABA(A) receptor-associated protein (GABARAP)
01K08	LanC antibiotic synthetase component C-like 1 (bacterial)(lancl1)
01K09	hypothetical protein LOC100004397
01K10	karyopherin alpha 4 (importin alpha 3) (kpna4)
01K11	clone CH211-273J9
01K12	clone CH211-152C12
01K13-13L21	c20orf24 homolog (human) (c20orf24)
01K14	scavenger receptor class B, member 2 (scarb2)
01K15-09G15	stathmin 1/oncoprotein 18 (STMN1)
01K16	clone DKEY-170H15
01K17	myosin Vb (Myo5b)
01K18	zgc:91821
01K19	hypothetical protein LOC797544
01K20	clone DKEY-162P13
01K21	eukaryotic translation initiation factor 4e 1a (eif4e1a)
01K22	clone DKEY-259J3
01K23	clone DKEY-93P1
01K24	clone CH211-157P22
01L01	YME1-like 1 (S. cerevisiae) (YME1L1)
01L02	No match
01L03	zgc:153375
01L04	hexokinase 1 (hk1)
01L05	clone CH211-10C20
01L06	zgc:56201
01L07	clone DKEY-256M7
01L09-07K01	clone DKEY-271J15
01L11	proteasome subunit beta 5 (PSMB5)
01L13	FK506 binding protein 3 (fkbp3)
01L14	hypothetical protein LOC799247
01L15	clone DKEY-222F2
01L16	hematopoietic SH2 domain containing (hsh2d)
01L17	hypothetical LOC558528
01L18	zinc finger protein 706 (Zfp706)
01L19	flotillin 2a
01L20	hypoxia-inducible factor 1, alpha subunit inhibitor (hif1an)
01L21	No match
01L22	GABA(A) receptor-associated protein (GABARAP)
01L23	hypothetical LOC569053
01L24	RAB11B, member RAS oncogene family (Rab11b)
01M02	clone DKEYP-13C1
01M03	clone CH211-244M18
01M04	zgc:153996
01M06	MGC130935 protein\S
01M07	Chromosome 8 open reading frame 41\S
01M11	clone DKEY-100N23
01M12	ATPase, Na+/K+ transporting, beta 1 polypeptide (ATP1B1)
01M13	calcium/calmodulin-dependent protein kinase (CaM kinase) II delta (CAMK2D)
01M15	clone DKEY-114K23
01M16	zinc finger RNA binding protein (zfr)
01M18	hypothetical protein LOC553243
01M19	No match
01M20	survival motor neuron 1 (smn1)
01M21	N-ethylmaleimide sensitive fusion protein attachment protein alpha (Napa)
01M22	clone DKEY-185L9
01M23	period homolog 2 (Drosophila) (per2)
01M24	clone CH211-12K18
01N01	thioredoxin-like 1 (txnl1)
01N02	clone CH211-137A8
01N03	clone DKEYP-35F12
01N04	rp42 homolog (pending) (rp42-pen)
01N05	No match
01N06	golgi reassembly stacking protein 2 (gorasp2)
01N07	clone DKEY-203C4
01N08	peptidylprolyl isomerase F (cyclophilin F) (Ppif)
01N09	zgc:92842
01N10	clone DKEY-87L3
01N11	clone carpf-C114
01N12	No match
01N13	clone CH211-204D2
01N14	zgc:112527
01N15	clone DKEY-45M5
01N16-16E08	solute carrier family 25, member 40 (Slc25a40)
01N18	clone CH211-268I19
01N19	clone CH211-219P7; sulfotransferase 1 isoform 3 (SULT1)
01N20	clone DKEY-15J7
01N21	clone DKEY-210O7
01N22	clone CH211-159P3
01N23	clone CH211-173N20
01N24	DEAD (Asp-Glu-Ala-Asp) box polypeptide 5 (ddx5)
01O01	MHC class II beta chain, DXA2
01O02	zgc:92639
01O03	clone CH211-239N21
01O04	WD repeat domain, phosphoinositide interacting 2 (wipi2)
01O05	lunatic fringe protein (lfng)
01O08-08N17	clone DKEY-222N1
01O09	clone CH73-21C1
01O10	zgc:64154
01O11	clone DKEYP-7F1
01O12	LSM6 homolog, U6 small nuclear RNA associated (S. cerevisiae) (LSM6)
01O13	clone DKEY-5G7
01O15	serine/threonine kinase 33\S
01O16	clone CH211-261P9
01O17-02B22	clone CH211-152P11
01O18-10C09	zgc:158404
01O19-07B02	regulator of G-protein signaling protein 2 (RGS2)
01O20	hypothetical protein LOC100000956
01O21	clone DKEY-27P18
01O22	No match
01O23	zgc:158391
01O24	zgc:55456
01P01-01P03	clone DKEY-24K20
01P02	hypothetical protein LOC100002198
01P04	clone DKEY-29J9
01P05	No match
01P06	zgc:92655
01P09	No match
01P10	clone lmos2p07b02
01P11	clone DKEY-177O9
01P12	clone DKEY-276L17
01P13	hypothetical protein LOC100006791
01P14	clone DKEY-71B5
01P15	non imprinted in Prader-Willi/Angelman syndrome 2 (human) (nipa2)
01P16	ribosomal protein L5a
01P17	zgc:56248
01P18-07P02	hypothetical protein LOC100000984
01P19	zgc:152900
01P20	No match
01P21	clone CH211-202H22
01P22	hypothetical LOC564423
01P23-11A18	ubiquitin-conjugating enzyme E2D 3 (UBC4/5 homolog, yeast) (UBE2D3)
01P24	No match
02A01	clone DKEY-265O13
02A02	clone CH73-386I5
02A03	SON DNA binding protein\S\P
02A04	clone DKEY-16L2
02A05	serine/arginine repetitive matrix 1 (srrm1)
02A06	zgc:55448
02A07	apoptotic chromatin condensation inducer 1a
02A08-17D15	claudin f
02A09	No match
02A10	si:ch211-11m18.2
02A11	transmembrane protein 50A (tmem50a)
02A12	calponin 2 (cnn2)
02A13	clone CH211-194B17
02A14	clone DKEY-261O24
02A15	ribosomal protein L35a
02A17	TANK-binding kinase 1
02A18	splicing factor 3b, subunit 3 (sf3b3)
02A19	intraflagellar transport protein 52 (ift52)
02A20	zgc:100935
02A21	zgc:77714
02A22	actin related protein 2/3 complex, subunit 1B (arpc1b)
02A23	clone CH211-89F7
02A24	clone CH211-286N5
02B01	major vault protein (mvp)
02B02	clone CH211-239I2
02B03	hypothetical protein LOC100007556
02B04	ROD1 regulator of differentiation 1 (S. pombe) (Rod1)
02B05	SAR1a gene homolog 2 (S. cerevisiae) (sara2)
02B06-02P10	zgc:109912
02B07	zgc:154099
02B08	ELOVL family member 6, elongation of long chain fatty acids (yeast) (elovl6)
02B09	hypothetical protein LOC100002847
02B10	clone RP71-18K17
02B11	clone CH211-237L4
02B12	myosin, light chain 6, alkali, smooth muscle and non-muscle (MYL6)
02B13	No match
02B14	zgc:85645
02B15	No match
02B17	No match
02B18	zgc:100811
02B19	zgc:92186
02B20	zgc:103668
02B21	clone DKEY-1K1
02B23	discs, large (Drosophila) homolog 3 (neuroendocrine-dlg)\S;synapse-associated protein 102 (SAP102)
02B24	golgi phosphoprotein 4, (LOC557774)
02C01	Phosphatidylglycerophosphate synthase 1\S
02C02	No match
02C03	clone DKEY-105N5
02C04	No match
02C05	nuclear RNA export factor 1 (nxf1)\P
02C06	Amyloid beta A4 precursor protein-binding family A member 2;Mint2;neuronal munc18-1 binding protein\S\P
02C07	ferritin, heavy polypeptide 1 (fth1)
02C08	clone CH211-251P5
02C10	hypothetical LOC562425
02C11	RAD23 homolog B (S. cerevisiae) (rad23b)
02C12	ATP synthase, H+ transporting, mitochondrial F1 complex, delta subunit (atp5d)
02C13	clone CH211-263A23
02C14	alpha-actinin
02C15	GTPase activating protein (SH3 domain) binding protein 1 (g3bp1)
02C16-12B03	clone CH211-243P14
02C17	clone CH211-87G21
02C18	No match
02C19	clone DKEY-268P11
02C20	glutathione peroxidase 4 (phospholipid hydroperoxidase) (GPX4)
02C21	mediator of RNA polymerase II transcription, subunit 19 homolog (yeast) (Med19)
02C22	v-raf murine sarcoma viral oncogene homolog B1 (braf)
02C23	clone CH211-194B7
02C24-08M22	four and a half LIM domains 1 (Fhl1)
02D01	clone CH211-51A19
02D02	clone CH211-175G6
02D03	clone DKEY-81L20
02D04	zgc:86607
02D06	No match
02D07	clone DKEY-119O24
02D08	clone DKEY-215A8
02D09	High mobility group protein B1
02D11	No match
02D12	DEAD (Asp-Glu-Ala-Asp) box polypeptide 3, X-linked (DDX3X)
02D13	clone DKEYP-75B4
02D14	clone CH211-210F24
02D15	clone CH211-209M20
02D16	clone CH211-195B13
02D17	Sox3
02D18	No match
02D19-16K24	chibby homolog 1 (Drosophila) (CBY1)
02D20	doublesex and mab-3 related transcription factor 2 (dmrt2)
02D21	clone DKEY-65I13
02D22	hypoxia-inducible factor 2 alpha (hif-2alpha);endothelial PAS domain protein 1 (epas1)
02D24	No match
02E05	START domain containing 10 (STARD10)
02E09	No match
02E15-10A09	cyclin G1 (ccng1)
02E20-07H02-08I08	selenoprotein 15 (sep15)
02E22	similar to Zinc finger and BTB domain containing 16\p
02F01	clone DKEY-234H16
02F02	No match
02F03	clone RP71-31M18
02F04	transmembrane protein 33
02F05	zgc:103678
02F06	RAD21 homolog (S. pombe) (rad21)
02F07	sciellin (scel)
02F08	serine/threonine/tyrosine interacting-like 1 (styxl1)
02F10	clone BUSM1-132M23
02F11	clone CH211-207C17
02F12	clone CH211-286B5
02F13	tubulin, alpha 1
02F14	clone CH211-215H21
02F15	hypothetical LOC568711
02F16	hypothetical LOC571027
02F17	GPI-anchored membrane protein 1 (Gpiap1)
02F19	trafficking protein particle complex 6B (TRAPPC6B)
02F20	cysteine-rich hydrophobic domain 2 (chic2)
02F22	bromodomain-containing 2
02F24-13E03	ubiquitin-conjugating enzyme E2A (RAD6 homolog) (ube2a)
02G01	MAP kinase-interacting serine/threonine kinase 2 (mknk2)
02G02	No match
02G03	zgc:77495
02G04	similar to Zinc finger and BTB domain containing 16\p
02G05	ubiquitin-conjugating enzyme E2A (RAD6 homolog) (ube2a)
02G06-08I20	cystathionine-beta-synthase (cbs)
02G07	clone DKEY-216E24
02G08	phosphopantothenoylcysteine decarboxylase (ppcdc)
02G09	clone CH211-1I11
02G10	clone DKEY-251E24
02G11	zgc:92245
02G12	zgc:92239
02G13	protease (prosome, macropain) 26S subunit, ATPase 1 (Psmc1)
02G14	RNA binding motif protein 17 (rbm17)
02G15	clone DKEY-250A11
02G16	No match
02G18	clone carpf-C114
02G19	zgc:113162
02G20	clone CH73-115E6
02G21	clone RP71-1D10
02G22	hypothetical LOC568894
02G23	glutathione peroxidase (GPX1)
02G24	clone DKEY-60F6
02G24	glutathion peroxidase 1 (gpx1)
02H01	clone CH211-226D5
02H02	clone CH211-18J22
02H03	No match
02H04	clone DKEY-245J21
02H05	No match
02H06	No match
02H07	clone CH211-129A6
02H08	copine III (CPNE3)
02H09	secernin 3 (scrn3)
02H10	ADP-ribosylation factor-like 8B (arl8b)
02H11	zgc:101559
02H12	ATP-binding cassette, sub-family C (CFTR/MRP), member 1 (ABCC1)
02H13	clone DKEY-29J9
02H15	solute carrier family 43, member 1 (slc43a1)
02H16	mitochondrial ribosomal protein L19 (mrpl19)
02H17	actin related protein 2/3 complex, subunit 4 (Arpc4)
02H18	clone DKEY-75A21
02H19	zgc:55347
02H20	calreticulin (calr)
02H21	clone DKEY-281F2
02H22	growth arrest and DNA damage 45 beta (gadd45beta)
02H23	clone DKEY-6E2
02H24	branched chain aminotransferase 2, mitochondrial (bcat2)
02I01-09B02	clone DKEY-165A24
02I02	zgc:153404
02I03	CDP-diacylglycerol--inositol 3-phosphatidyltransferase (phosphatidylinositol synthase)
02I04	clone CH211-105C13
02I05	GATA zinc finger domain containing 2A (gatad2a)
02I07	zgc:110461
02I08	GTP binding protein 4 (gtpbp4)
02I09	No match
02I10	No match
02I11	clone CH211-152P11
02I12	clone CH211-210P4
02I13	No match
02I14	No match
02I15	No match
02I16	clone IMAGE:8100948
02I17	clone IMAGE:6910590
02I18	zgc:152987
02I20	clone CH211-281M7
02I21	No match
02I22	zgc:153736
02I24	ubiquitin-conjugating enzyme E2A (RAD6 homolog) (ube2a)
02J01	clone DKEY-96O13
02J02	clone DKEY-192C10
02J03	retinoid X receptor alpha (RXR-alpha)
02J04	RNA binding motif protein 35B (rbm35b)
02J05	clone DKEY-7I23
02J06	clone DKEY-156P3
02J07	zgc:56126
02J08	No match
02J09	clone IMAGE:6969690
02J10	zgc:154069
02J11-20D15	ubiquitin-conjugating enzyme E2L 3 (UBE2L3)
02J13-02O16	hypothetical protein LOC100002198
02J14	G protein pathway suppressor 2 (gps2)
02J15	hypothetical LOC557912
02J16	No match
02J17	clone DKEY-228B2
02J18	zinc finger protein 706 (ZNF706)
02J19	clone CH211-212M21
02J20	No match
02J21	No match
02J22	zgc:64163
02J23	No match
02J24	clone CH211-218D20
02K01	clone DKEY-207D5
02K02-10B22	clone BUSM1-48O22
02K03	zgc:92633
02K04	zgc:77067
02K05-08J11	ring finger and WD repeat domain 2 (RFWD2)/constitutive photomorphogenic protein
02K06	hypothetical protein LOC791601
02K07	MHC class II beta chain, DXA1
02K08	No match
02K10	clone DKEYP-72F10
02K11	tissue specific transplantation antigen P35B (TSTA3)
02K12	clone DKEYP-59A8
02K13	clone CH211-207C15
02K14	mitogen-activated protein kinase kinase kinase kinase 5 (map4k5)
02K15	No match
02K16	No match
02K17	clone DKEY-19A16
02K18-09H04	clone RP71-85J19
02K20	clone DKEY-22L9
02K21	hypothetical protein LOC798318
02K22	ribosomal protein L17
02K23	Rho GDP dissociation inhibitor (GDI) gamma (arhgdig)
02K24	serine protease inhibitor, Kunitz type 1-like (spint1l)
02L01	clone DKEY-246L3
02L02	No match
02L03	clone CH211-208M1
02L04	translocase of outer mitochondrial membrane 22 homolog (yeast) (tomm22)
02L06	clone DKEY-9E15
02L07	myeloid cell leukemia sequence 1b (mcl1b)
02L10-15K23	signal transducing adaptor molecule (SH3 domain and ITAM motif) 2 (stam2)
02L11	clone DKEY-240N8
02L12	hypothetical protein LOC795324
02L13	No match
02L14	fmHP (LOC567756)
02L15	zgc:56424
02L16-14K24	huntingtin interacting protein 1 related (HIP1R)
02L17	ADP-ribosylation factor 1 (arf1)
02L20	STARD3 N-terminal like (stard3nl)
02L22	solute carrier family 16 (monocarboxylic acid transporters), member 3 (slc16a3)
02L23	ATP-binding cassette, sub-family D (ALD), member 3 (Abcd3)
02L24	clone CH211-198N5
02M01-08N05	zgc:153980
02M02-11O04	synapse associated protein 1, SAP47 homolog (Drosophila) (SYAP1)
02M03	eukaryotic translation initiation factor 1A, X-linked (EIF1AX)
02M04	small inducible cytokine SCYA105\S
02M05	zgc:113207
02M06	ecotropic viral integration site 1, (LOC100000195)
02M08	zgc:56525
02M11	No match
02M12	septin 10 (sept10)
02M13-18H02	S-adenosylhomocysteine hydrolase (ahcy)
02M14	branched chain aminotransferase 2, mitochondrial (bcat2)
02M15	hypothetical protein FLJ11749-like (H. sapiens) (flj11749l)
02M17	zgc:153249
02M18	proteasome activator subunit 3 (psme3)
02M19	inhibitor of DNA binding 2, dominant negative helix-loop-helix protein, b (id2b)
02M20-08P19	cytochrome c-1 (Cyc1)
02M21	nudix (nucleoside diphosphate linked moiety X)-type motif 4 (nudt4)
02M23-08J19	zgc:92224
02M24	No match
02N02-02O01	hypothetical protein LOC797928
02N03	hypothetical protein LOC100004396
02N04	zgc:91992
02N05	clone DKEY-189A9
02N06	clone DKEY-190L8
02N07-17K19	ADP-ribosylation factor-like 6 (arl6)
02N10	nuclear receptor subfamily 2 group E member 1 (nr2e1)
02N11	intersectin 2 (ITSN2)\S
02N12	kalirin, RhoGEF kinase\S
02N13-10N21	clone carpf-118
02N14	facilitative glucose transporter GLUT11 (LOC560358)
02N17-15M04	RNA binding motif protein 18 (rbm18)
02N19	calpain 1
02N20	alkB, alkylation repair homolog 1 (E. coli) (ALKBH1)
02N22	clone CH211-261F7
02N23	bromodomain adjacent to zinc finger domain, 1B\S
02N24	clone CH211-272L18
02O04	clone DKEYP-67D7
02O07	clone carpf-C114
02O08	Rhesus blood group, D antigen
02O09	clone CH211-134A4
02O12	eukaryotic translation initiation factor 2, subunit 1 alpha (eif2s1)
02O13	RAD18 homolog (S. cerevisiae) (rad18)
02O14	clone DKEY-114G9
02O15	No match
02O17	kinase insert domain receptor (kdr)
02O18	zgc:92043
02O19	F-box protein 9 (fbxo9)
02O20	transmembrane protein 9 (tmem9)
02O21	UDP-GlcNAc:betaGal beta-1,3-N-acetylglucosaminyltransferase 7 (b3gnt7)
02O22	cyclin-dependent kinase 9 (CDC2-related kinase) (cdk9)
02O23	membrane-associated ring finger (C3HC4) 5, like (march5l)
02P01-02P03	kinesin family member 26B (KIF26B)
02P02	zgc:112322
02P04	zgc:85618
02P06	MOB1, Mps One Binder kinase activator-like 1B (yeast) (mobk1b)
02P07	No match
02P09	zgc:64091
02P11	TDP-glucose 4,6-dehydratase (tgds)
02P13	ATPase, Na+/K+ transporting, alpha 1 polypeptide (ATP1A1)
02P15	poly (ADP-ribose) polymerase family, member 8 (PARP8)
02P16	clone DKEY-176G4
02P17	hypoxia-inducible factor 2 alpha (hif-2alpha);endothelial PAS domain protein 1 (epas1)
02P19	clone carpf-118
02P20	clone BUSM1-173A8
02P21	No match
02P24	tetratricopeptide repeat domain 13 (Ttc13)
07A01	clone CH211-283J23
07A02	clone DKEY-46K2
07A03	hypothetical protein LOC100003148
07A04	No match
07A06	protein tyrosine phosphatase type IVA, member 3 (ptp4a3)
07A07	distal-less homeobox 6 (Dlx6)
07A08	No match
07A10	ankyrin repeat domain 10 (ankrd10)
07A11	dkfzp564o0523 protein homolog (human) (dkfzp564o0523)
07A12	clone DKEY-74I2
07A13	NODAL modulator 2 (NOMO2)
07A15	clone DKEY-30G5
07A17	clone DKEYP-85E10
07A18	ATP-binding cassette, sub-family F (GCN20), member 2 (abcf2)
07A19-07B21	phytanoyl-CoA 2-hydroxylase (PHYH)
07A20	clone CH211-93N11
07A21	MID1 interacting protein 1
07A22	pleckstrin homology, Sec7 and coiled-coil domains 1(cytohesin 1) (PSCD1)
07A24	TAR DNA binding protein (tardbp)
07B01	clone CH211-282E3
07B03	synaptotagmin binding, cytoplasmic RNA interacting protein (syncrip)
07B05	caspase-3 (CASP3)
07B06-07F06	clone DKEY-229F21
07B07	leucine rich repeat (in FLII) interacting protein 2 (lrrfip2)
07B08	hypothetical protein LOC100006078
07B09	lysyl-tRNA synthetase (kars)
07B11	No match
07B12	Der1-like domain family, member 1 (derl1)
07B13	zgc:123326
07B14	clone CH211-119P14
07B16	No match
07B17	SMT3 suppressor of mif two 3 homolog 3 (yeast) (sumo3)
07B19-17F04	zgc:77795
07B20	No match
07B23-07F23	clone CH211-222N24
07B24	zgc:153631
07C01	ATPase, class I, type 8B, member 1 (Atp8b1)
07C02	Multiple C2 domains, transmembrane 2\S
07C05	cathepsin H (ctsh)
07C06	wingless-type MMTV integration site family, member 4b (wnt4b)\S
07C07	ubiquinol-cytochrome c reductase, complex III subunit VII (uqcrq)
07C08	clone CH211-223P8
07C09	clone DKEY-34L15
07C10	MGC83682 protein\S
07C11	RAB18, member RAS oncogene family (RAB18)
07C12	hypothetical LOC568339
07C13-13H18	TRAF2-binding protein (GT2BP)
07C14	clone CH211-102G22
07C15	ELOVL family member 6, elongation of long chain fatty acids (FEN1/Elo2, SUR4/Elo3-like, yeast) (ELOVL6)
07C16	No match
07C17	hypothetical LOC571514
07C18	clone DKEY-4A14
07C20	hematopoietic SH2 domain containing (hsh2d)
07D01	No match
07D02	RIKEN cDNA 2810004N23 gene (LOC799070)
07D06	No match
07D08	orphan nuclear receptor DAX2 (NR0B1b)
07D10	clone DKEY-239H2
07D11	zgc:66080
07D12	clone CH211-276C2
07D13	zgc:153767
07D14	HLA-B associated transcript 5, rat orthologue\S
07D15	clone DKEY-16M19
07D16	No match
07D17	hypothetical protein LOC100006155
07D18	clone CH211-127B11
07D19	No match
07D21	hypothetical LOC565594
07D23	zgc:101095
07D24	clone DKEY-37G16
07E05	clone CH211-170P16
07E05	clone DKEY-37G16
07E09	hypothetical protein LOC100005118
07E13	solute carrier family 43, member 2 (SLC43A2)
07E19	clone CH211-113K19
07E21+A977	clone ch211-240j22; hypothetical protein LOC794962
07F01	zgc:112998
07F02	zgc:101136
07F03	zgc:77032
07F04	monoglyceride lipase (mgll)
07F05	clone CH211-268M12
07F09	spectrin, alpha, non-erythrocytic 1 (alpha-fodrin)
07F10	hypothetical protein LOC100005409
07F11	hypothetical protein LOC100006748
07F12	zgc:153887
07F14	zgc:91861
07F17	ubiquitin specific peptidase 48 (Usp48)
07F18	clone DKEY-13P1
07F19	No match
07F20	Rab acceptor 1 (prenylated) (RABAC1)
07F21	No match
07F22-10C05	sulfide dehydrogenase like (SQRDL);sulfide quinone reductase-like (yeast) (Sqrdl)
07F24	microsatellite J42
07G01	clone CH211-175H18
07G03	clone DKEYP-87A5
07G04	No match
07G05	zgc:101772
07G07-08M19	glutathione S-transferase theta
07G08	N-acetylglucosamine-1-phosphate transferase, gamma subunit (gnptg)
07G09	clone BUSM1-39L02
07G11	zgc:112259
07G12	zgc:110291
07G13	zgc:100900
07G14	clone DKEY-88H6
07G15	hypothetical LOC558836
07G16	clone CH211-85E10
07G17	No match
07G18	clone DKEY-20J1
07G19	No match
07G20	clone DKEY-226K3
07G21	elongation factor-1, delta (eef1d)
07G23	B-cell translocation gene 1 (btg1)
07G24	clone DKEYP-77C8
07H01	ATP-binding cassette, sub-family F (GCN20), member 1 (abcf1)
07H04	No match
07H05	No match
07H06	solute carrier family 37 (glycerol-3-phosphate transporter), member 2 (slc37a2)
07H07	isocitrate dehydrogenase 2 (NADP+), mitochondrial (idh2)
07H08	tyrosine 3-monooxygenase/tryptophan 5-monooxygenase activation protein, beta polypeptide (Ywhab)
07H09	clone CH211-275E5
07H10	clone CH211-151G18
07H12	collagen, type I, alpha 3 (col1a3)
07H13	histidine acid phosphatase domain containing 1 (Hisppd1)
07H14	peptidylprolyl isomerase A (cyclophilin A) (ppia)
07H15	clone CH211-93G23
07H18	clone DKEY-202B10
07H19	mitochondrial inner membrane translocating protein (timm23)
07H20	oxoglutarate (alpha-ketoglutarate) dehydrogenase (lipoamide) isoform 1 precursor;2-oxoglutarate dehydrogenase E1 component, mitochondrial recursor
07H22	secretion regulating guanine nucleotide exchange factor (sergef)
07H23	zgc:92668
07H24	No match
07I01	Niemann-Pick disease, type C2
07I02	map kinase phosphatase 3 (mkp3)/dual specificity phosphatase 6 (dusp6)
07I03	clone DKEY-74F15
07I04	No match
07I05	clone carpf-C114
07I06	transaldolase 1 (taldo1)
07I08	zgc:113298
07I10	zgc:63526
07I11	bleomycin hydrolase (blmh)
07I12	cell division control protein 2 (cdc2) kinase
07I13	clone CH211-180B9
07I15	novel protein containing a ChaC-like protein domain
07I17	zgc:153680
07I18	No match
07I19	zgc:100959
07I20	secretogranin II precursor
07I21-19E12	similar to GrpE protein homolog 2, mitochondrial precursor (Mt-GrpE2)
07I22	No match
07I23	No match
07I24	clone DKEY-88E10
07J01	tryptophanyl tRNA synthetase 2, mitochondrial (WARS2)
07J02	hypothetical protein LOC553490
07J03	zgc:153694
07J04	tyrosine 3-monooxygenase/tryptophan 5-monooxygenase activation protein, iota polypeptide (ywhai)
07J05	DEAD (Asp-Glu-Ala-Asp) box polypeptide 52 (ddx52)
07J07	clone CH211-79L10; clone CH211-67N1
07J08	RAB36, member RAS oncogene family (RAB36)
07J10	No match
07J11	clone CH211-283J22
07J12-15L08	PCI domain containing 1 (herpesvirus entry mediator) (PCID1);dendritic cell protein (GA17)
07J15	clone DKEY-150G9
07J16	peptidyl arginine deiminase, type III (PADI3)
07J19	clone DKEY-165A24
07J21	clone DKEY-18H21
07J22	clone RP71-61H23
07J23	clone CH211-107O23
07K02	pyruvate kinase, muscle (pkm2)
07K04-20P15	proteasome (prosome, macropain) 26S subunit, ATPase, 6 (psmc6)
07K08	RNA terminal phosphate cyclase domain 1 (rtcd1)
07K10	No match
07K11	zgc:101621
07K12	No match
07K13	clone DKEY-12H9
07K14	clone DKEY-183I3
07K15	No match
07K16	No match
07K17	S-adenosylhomocysteine hydrolase-like 1 (ahcyl1)
07K18	clone CH73-204P21
07K19	No match
07K21	hypothetical LOC562425
07K22	No match
07K23-08E20	clone DKEY-117K10
07K24	No match
07L02-20E14	v-yes-1 Yamaguchi sarcoma viral related oncogene homolog (LYN);lyn A protein tyrosine kinase
07L03	clone DKEY-67C24
07L04	cathepsin H (ctsh)
07L05	clone CH211-237L4
07L06	clone CH211-108D22
07L07	clone carpf-118
07L09	Koi herpesvirus
07L10	ubiquitin-conjugating enzyme E2D 2 (Ube2d2)
07L12-19F02	succinate-CoA ligase, GDP-forming, alpha subunit (suclg1)
07L14-08G19	adaptor-related protein complex AP-1, sigma 3 (Ap1s3)
07L15	clone CH211-30E10
07L16	clone CH211-201A8
07L18	ornithine decarboxylase 1 (odc1)
07L19-13D14	protein kinase, AMP-activated, beta 1 non-catalytic subunit (PRKAB1)
07L23	similar to mFLJ00150 protein
07L24	MAD homolog 5 (Drosophila) (Smad5)
07M01-11F13-13F03	annexin A1 (ANXA1)
07M02	Rho family GTPase 3 (RND3)
07M03	aldolase c, fructose-bisphosphate (aldoc)
07M04	clone DKEY-191M6
07M06	nuclear transport factor 2 (NUTF2)
07M07	zgc:110084
07M09	clone CH211-261F7
07M10	No match
07M11	claudin e
07M12-14B13	annexin A2 (Anxa2)
07M13	hypothetical LOC571749
07M14	clone CH211-67F13
07M15	clone DKEY-238J13
07M17	No match
07M18	zgc:64085
07M19	clone DKEY-60F6
07M22	No match
07M23	clone DKEY-259J3
07M24	hypothetical LOC564445
07N01	clone DKEY-174E3
07N02	No match
07N03	clone DKEYP-26A9
07N04	hypothetical protein LOC795329
07N05	clone CH211-214C7
07N07	clone CH211-250O15
07N08	zgc:92404
07N09	alpha2-macroglobulin endocytic surface receptor /low density lipoprotein receptor-related protein 1 (Lrp1)
07N10	MOB1, Mps One Binder kinase activator-like 1B (yeast) (mobk1b)
07N11	clone DKEYP-74F1
07N12	1-acylglycerol-3-phosphate O-acyltransferase 3 (agpat3)
07N13	zgc:92151
07N14-17H02	hypothetical protein LOC100005231
07N15	clone CH211-283H6
07N16	clone DKEY-28J3
07N17	clone CH211-119N15
07N19	clone DKEY-3F22
07N20	No match
07N21	clone CH211-191O15
07N22	clone DKEY-202G15
07N23-08I19	mitogen-activated protein kinase 12 (mapk12)
07N24-18A21	brain-specific angiogenesis inhibitor 1-associated protein 2-like 1 (BAIAP2L1);insulin receptor tyrosine kinase substrate protein p53
07O01	clone CH211-203D7
07O02	keratin 5 (krt5)
07O03	Carassius carassius mitochondrion 12929-13495
07O04	zgc:123295
07O05	solute carrier family 38, member 3 (slc38a3)
07O06	No match
07O07-09O12-19N13	clone CH211-10A23
07O08	No match
07O09	clone DKEY-97I18
07O10	No match
07O12	No match
07O13	clone DKEY-19A16
07O15	zgc:110788
07O16	proteasome (prosome, macropain) 26S subunit, non-ATPase, 7 (Mov34 homolog) (psmd7)
07O17	zgc:154029
07O18	hypoxia inducible factor 1 alpha (HIF-1a)
07O19	clone DKEY-31P8
07O21	clone DKEY-192G7
07O22	zgc:110060
07P03	No match
07P04	cleavage stimulation factor, 3' pre-RNA, subunit 3 (cstf3)
07P05	stomatin (stom)
07P07	clone DKEY-39N1
07P08	zgc:110800
07P09	cytochrome P450 aromatase (CYP19)
07P10	clone DKEY-85M15
07P11	clone DKEYP-24D6
07P12	ADP-ribosylation factor 5 (arf5)
07P13	alpha-2-macroglobulin-2
07P14	clone CH211-1O14
07P15	mannosidase, alpha, class 2C, member 1 (Man2c1)
07P16	sterol-C5-desaturase (fungal ERG3, delta-5-desaturase) homolog (S. cerevisae) (sc5d)
07P18	DnaJ (Hsp40) homolog, subfamily A, member 2 (dnaja2)
07P19	zgc:77541
07P21	ubiquitin specific protease 14 (tRNA-guanine transglycosylase) (usp14)
07P22	clone CH211-272F14
07P23	GRIP and coiled-coil domain containing 1 (gcc1)
08A02	No match
08A03	clone CH211-74F16
08A04	myeloid-specific peroxidase (mpx)
08A06	clone DKEY-38L7
08A07	clone CH211-189O17
08A08	No match
08A09	No match
08A12	peptidylprolyl isomerase H (cyclophilin H)
08A13	clone DKEY-30N5
08A14	ribosomal L1 domain containing 1 (Rsl1d1)
08A15	clone ch211-227p7
08A16	No match
08A20	clone dkeyp-55f12
08A21-10G22	transmembrane protein 32 (tmem32)
08A22	No match
08A22	clone CH211-239F4
08A23	No match
08A24	clone CH211-285C6
08B01	Cd63 antigen (cd63)
08B03	pyrophosphatase (inorganic) 1 (PPA1)
08B04-08F16	No match
08B05	clone DKEY-89J23
08B06	No match
08B07	zgc:153424
08B08	p21 (CDKN1A)-activated kinase 2 (pak2)
08B09	zgc:56109
08B10	zgc:56547
08B11	phosphatidylinositol transfer protein, alpha (pitpna)
08B12	RAB3A, member RAS oncogene family (Rab3a)
08B13	zgc:123318
08B14	hypothetical LOC560869
08B16	clone CH211-284E13
08B17	clone DKEY-108D10
08B19	small inducible cytokine subfamily b (Cys-X-Cys), member a (scyba);small inducible cytokine subfamily B (Cys-X-Cys), member 10
08B21	clone DKEYP-46A10
08B23	TIA1 cytotoxic granule-associated RNA binding protein (TIA1)
08B24	SWI/SNF related, matrix associated, actin dependent regulator of chromatin, subfamily b, member 1 (Smarcb1)
08C01	smx5
08C03	clone CH211-205H19
08C04	solute carrier family 35, member A5 (slc35a5)
08C06	LIM domain and actin binding 1 (lima1)
08C07	zgc:153950
08C09	No match
08C10	hypothetical protein LOC100002549
08C11	zgc:92542
08C12	mucosa associated lymphoid tissue lymphoma translocation gene 1 (malt1)
08C13	replication protein A2 (rpa2)
08C14	zgc:110095
08C16-09J03	spermidine/spermine N1-acetyltransferase 1 (SAT1)
08C17	sorting nexin 17 (snx17)
08C19	clone DKEY-96K16
08C20-11P13	microtubule-associated protein 1 light chain 3 alpha (Map1lc3a)
08C21	No match
08C23-12C22	clone DKEY-226B20
08D01-14M12	potassium inwardly-rectifying channel, subfamily J, member 2 (KCNJ2)
08D02-09I24	septin 2 (Sept2)
08D03	caspase 8 (casp8)
08D04	clone CH211-162H21
08D07	clone CH211-196P1
08D08-12O13	chemokine (C-X-C motif) ligand 12 (Cxcl12)
08D10	clone DKEY-201C13
08D11-20L23	clone CH211-170H2
08D12	zgc:77155
08D13	clone BUSM1-142B24
08D15	No match
08D17	male sterility domain containing 2 (mlstd2)
08D18	zgc:113326
08D20	No match
08D21-08N21	clone CH211-167H3
08D23	No match
08D24	clone DKEY-118K5
08E05	Rho GDP dissociation inhibitor (GDI) gamma (arhgdig)
08E08	biliverdin reductase B (flavin reductase (NADPH))
08E11-14M18	zgc:152807
08E14	zgc:101757
08E16+A1249	sulfotransferase family, cytosolic, 2B, member 1 (Sult2b1)
08F03	zgc:63682+clone DKEY-185P13
08F04	clone CH73-18A15
08F05	methylenetetrahydrofolate dehydrogenase (NADP+ dependent) (mthfd1)
08F07	clone CH211-195N12
08F09	clone DKEY-170H8
08F11	No match
08F13	zgc:110619
08F14	No match
08F17	clone DKEY-29J9
08F18	protein kinase, AMP-activated, gamma 1 non-catalytic subunit (prkag1)
08F19	zgc:158784
08F20-19I10	protocadherin 1 (PCDH1)
08F21	clone DKEY-126G1
08F22	complexin 2 (cplx2)
08F23	clone DKEY-99O1
08F24	clone CH211-11M20
08G02	ATP synthase, H+ transporting, mitochondrial F0 complex, subunit c (subunit 9) (atp5g)
08G04	No match
08G06	clone DKEY-25O1
08G08	cadherin 5 (cdh5) mRNA, 3' UTR
08G09	clone CH211-11C20
08G10	microtubule-associated protein 1 light chain 3 beta (map1lc3b)
08G11	BPI/LBP mRNA for bactericidal permeability-increasing protein;lipopolysaccharide-binding protein
08G12	zgc:55944
08G13	zgc:101058
08G14	zgc:153243
08G15	No match
08G16	Rac GTPase-activating protein 1 (racgap1)
08G18	clone DKEY-41B16
08G20	clone DKEY-1A5
08G22	clone DKEY-1K1
08G23	eukaryotic translation termination factor 1 (etf1)
08G24	No match
08H01	cyclin Y (CCNY)
08H03	il-1b-2 gene for interleukin-1 beta-2, exons 1-5
08H04	clone DKEY-267J14
08H06	zgc:92671
08H08	clone DKEY-11P10
08H09	protein phosphatase 2, regulatory subunit B (B56) (ppp2r5e1)
08H10	clone DKEY-184E24
08H13	actin related protein 2/3 complex, subunit 4 (arpc4)
08H14	desmoplakin a(Dsp)
08H15	No match
08H17	clone CH211-13C3
08H19	zgc:136582
08H20	ectonucleoside triphosphate diphosphohydrolase 1
08H22	zgc:101788
08H24	twisted gastrulation homolog 1a (Drosophila) (twsg1a)
08I01	clone DKEY-103G5
08I02	malate dehydrogenase 1, NAD (soluble) (MDH1)
08I03	MGC82787 protein\S
08I04	MID1 interacting protein 1 (mid1ip1)
08I05	clone DKEY-222H21
08I06	RAR-related orphan receptor alpha (Rora)/nuclear hormone receptor ROR-alpha isoform 1
08I07	clone DKEY-33M11
08I09	clone CH211-277P12
08I11	clone DKEY-267G17
08I12	Bardet-Biedl syndrome 2 (bbs2)
08I13	clone DKEYP-55C8
08I16	clone DKEY-31E10
08I17	clone CH211-119E14
08I18	zgc:63526
08I21	sulfotransferase SULT1 isoform 5 (sult1st5)
08I22	aldolase a, fructose-bisphosphate, a (aldoaa)
08I24	succinate dehydrogenase complex, subunit B, iron sulfur (Ip) (SDHB)
08J01	pleckstrin homology, Sec7 and coiled-coil domains 1(cytohesin 1) (PSCD1)
08J02	retinoblastoma-like protein 1 (LOC795522)
08J03	forkhead box Q1 (foxq1)
08J04	cyclin D2 (CCND2)
08J06	hypothetical protein LOC793663
08J07	zgc:110733
08J08	chaperonin containing TCP1, subunit 5 (epsilon) (cct5)
08J09	clone DKEY-57K2
08J10	signal transducer and activator of transcription 1 (STAT1)
08J15	No match
08J16	zgc:56688
08J18-18L07	protein phosphatase 4 (formerly X), catalytic subunit (ppp4c)
08J20	mitochondrial ribosomal protein L47 (Mrpl47)\S
08J21	No match
08J22	No match
08J23	clone CH211-89G13
08J24	zgc:110741
08K01	clone CH211-235E18
08K02	SRY (sex determining region Y)-box 7 (sox7)
08K03	zgc:112014
08K05	ATG4 autophagy related 4 homolog B (S. cerevisiae) (ATG4B)
08K06	hypothetical LOC565980
08K07	clone DKEY-18J18
08K10	zgc:100952
08K11	zgc:56335
08K12	zgc:101696
08K13	clone DKEY-39N1
08K14	No match
08K15	No match
08K16	clone DKEYP-24D6
08K17	No match
08K19	No match
08K20	myosin, heavy polypeptide 9, non-muscle
08K21	hypothetical protein LOC100006467
08K23	zgc:112421
08K24	zgc:86715
08L01	RAB11B, member RAS oncogene family (Rab11b)
08L03	No match
08L04	clone CH211-215F22
08L05	clone CH211-236D3
08L06	zgc:101777
08L07	DR1-associated protein 1 (negative cofactor 2 alpha) (drap1)
08L08	clone DKEY-65O14
08L09	clone CH211-122K23
08L10	clone CH211-1O7
08L11	No match
08L12	clone DKEY-286F3
08L13	No match
08L14	clone DKEY-182M1
08L15	cytochrome P450, family 26, subfamily b, polypeptide 1 (cyp26b1)
08L16-09B04-19C23	zgc:152691
08L17	clone CH211-244O18
08L18	BAI1-associated protein 2-like 1b (baiap2l1b)
08L19	zgc:162184
08L20	clone CH211-44M2
08L21	clone CH211-210H11
08L22	zgc:110548
08M01	No match
08M03	No match
08M04-10N13	clone DKEY-57A22
08M05	No match
08M06	zgc:92077
08M08	zgc:153077
08M10	No match
08M12	zgc:158270
08M13	solute carrier family 24 (sodium/potassium/calcium exchanger), member 6\S
08M15	clone carpf-C114
08M17	clone CH211-276I12
08M18	thyroid hormone receptor associated
08M20	solute carrier family 30 (zinc transporter), member 7 (SLC30A7)
08M21	No match
08M23	clone DKEY-212N16
08N01	clone carpf-C114
08N02	clone DKEY-280J14
08N03	activating transcription factor 4 (tax-responsive enhancer element B67) (atf4)
08N06	No match
08N07	clone CH211-236C4
08N08	No match
08N10	No match
08N12	clone DKEY-48A22
08N13	zgc:153928
08N15	No match
08N16	clone DKEY-211E8
08N18	clone CH211-144A4
08N19	No match
08N22	cysteine and histidine-rich domain (CHORD)-containing, zinc binding protein 1 (chordc1)
08N23	clone CH211-166G5
08O01	clone CH211-257I19
08O03	similar to chromatin remodeling factor\p
08O04	cadherin-related neuronal receptor family (zCNRv1, zCNRv2, zCNRv3, zCNRv4, zCNRv5, zCNRv6, zCNRv7, zCNRv8, zCNRv9, zCNRv10, zCNRv12, zCNRc)
08O05	clone CH211-87N9
08O07	clone CH211-92L17
08O08	No match
08O10	clone DKEY-33L14
08O11	protein phosphatase 1, regulatory (inhibitor) subunit 13B
08O12	zgc:110202
08O13	clone DKEY-6E12
08O14	No match
08O16	zgc:152952
08O17	No match
08O19	nudix (nucleoside diphosphate linked moiety X)-type motif 21 (NUDT21)
08O20	No match
08O22	zgc:63667
08O23	UDP-Gal:betaGlcNAc beta 1,4- galactosyltransferase, polypeptide 6 (b4galt6)
08O24	No match
08P01	No match
08P02	clone DKEY-111H22
08P04	calreticulin (calr)
08P05	ATPase, Class 1, type 8B, member 1 (atp8b1)
08P06	START domain containing 3 (stard3)
08P07	No match
08P08	No match
08P09	N-ethylmaleimide sensitive fusion protein attachment protein alpha (napa)
08P10	No match
08P11	zgc:92723
08P12	No match
08P13	No match
08P15	zgc:110333
08P17	clone CH211-147D7
08P18	ATP-binding cassette, sub-family D (ALD), member 3 (Abcd3)
08P20	actin related protein 2/3 complex, subunit 3 (arpc3)
08P22	zgc:110193
08P23	clone CH211-207C15
08P24	zgc:158353
09A01	chaperonin containing TCP1, subunit 6A (zeta 1) (cct6a)
09A02	cytochrome b-561 (CYB561)
09A03	clone DKEYP-72G9
09A05	zgc:92813
09A06	proteolipid protein 1a (plp1a)
09A07	zgc:56207
09A08	DEAD (Asp-Glu-Ala-Asp) box polypeptide 48 (ddx48)
09A11	zgc:91814
09A12	ARP2 actin-related protein 2 homolog (actr2)
09A13	clone carpf-118
09A14	RAB2A, member RAS oncogene family (RAB2A)
09A16-13L16	No match
09A17	clone carpf-118
09A19	clone DKEY-20O6
09A20	zgc:110034
09A21	clone CH211-67F24
09A23	clone CH211-272F14
09A24-09K24	clone CH211-165G14
09B01	leukemia inhibitory factor receptor (LIFR)
09B03	clone DKEY-80G18
09B05	clone DKEY-27B6
09B06	histocompatibility (minor) 13 (hm13)/peptide peptidase
09B08-13F20	hypothetical protein LOC553441
09B11	zgc:92652
09B13	RER1 retention in endoplasmic reticulum 1 homolog (S. cerevisiae) (rer1)
09B15	zgc:85981
09B16	hypothetical protein LOC792958
09B17	regeneration induced 2',3'-cyclic-nucleotide 3'-phosphodiesterase homologue ?q-rich70?
09B18-11I22	zgc:92303; caseinolytic peptidase X (E.coli) (Clpx)
09B19	acyl-CoA synthetase long-chain family member 4 (acsl4)
09B20	zgc:153439
09B21	microtubule-associated protein, RP/EB family, member 1, like (mapre1l)
09B22	clone RP71-40N14
09B23	No match
09B24	zgc:136983
09C01	zgc:63569
09C03	No match
09C04	No match
09C05	clone CH211-140F21
09C06	clone CH211-214C7
09C07	HIRA interacting protein 5 (hirip5)
09C08	NADH dehydrogenase (ubiquinone) Fe-S protein 5 (ndufs5)
09C09	No match
09C10	zgc:112450
09C11	protein phosphatase 1, catalytic subunit, beta isoform (PPP1CB)
09C12	hypothetical LOC565357
09C13	clone CH211-180B9 zgc:56317
09C14	aryl hydrocarbon receptor nuclear translocator (arnt)
09C15	clone DKEY-5I20
09C17	No match
09C18	eukaryotic translation elongation factor 1 beta 2 (eef1b2)
09C19	No match
09C20	zgc:64113
09C21	glycogen synthase kinase 3 alpha (gsk3a)
09C22	clone CH211-276E22
09C24-12D07	alpha-2,3-sialyltransferase ST3Gal I-r2 (siat4-r2 gene)
09D01-09G06	zgc:152785
09D02	L-threonine dehydrogenase (tdh)
09D03	zgc:110759
09D04	clone DKEY-207E22
09D05	RAD23 homolog B (S. cerevisiae) (rad23b)
09D06	No match
09D07	transmembrane protein 49 (tmem49)
09D08	lactate dehydrogenase D (ldhd)
09D09	zgc:123283
09D10	vertebrate plectin 1, intermediate
09D11	No match
09D12	clone carpf-C114
09D13	No match
09D14	No match
09D15	zgc:112290
09D16	baculoviral IAP repeat-containing 4 (birc4) !transcript var2
09D17-13B04	Yip1 domain family, member 4 (Yipf4)
09D18	clone CH211-268I19
09D19	clone DKEY-79D12
09D20	integrin alpha V (itgav)
09D21	clone DKEY-97I11
09D22	No match
09D23	clone DKEY-24C2
09D24	clone CH211-140B10
09E08-10D18	surfeit 4 (SURF4)
09E13	peroxisomal biogenesis factor 5 (pex5)
09E18-19G24	potassium channel tetramerisation domain containing 14 (KCTD14)
09E22	No match
09E23+A1513	clone CH211-152C2
09F01	kinesin family member 21A (Kif21a)
09F03	Sec61 alpha 1 subunit (S. cerevisiae) (Sec61a1)
09F04	PDZ and LIM domain 4 (pdlim4)
09F06	solute carrier family 16, member 9 (monocarboxylic acid transporter 9) (SLC16A9)
09F07	zgc:153020
09F09-19C01	hypothetical protein LOC100005004
09F10	clone DKEY-1O1
09F12	clone CH211-201H21
09F13-20P16	hypothetical protein LOC795032
09F14	zgc:63505
09F15	ATPase, H+ transporting, lysosomal 70kDa, V1 subunit A, like (atp6v1al)
09F16	clone DKEY-66O5
09F17	clone CH211-69E13
09F18-09L14	nucleoside phosphorylase (NP)
09F19	No match
09F20	No match
09F22	No match
09F24	actinin, alpha 4 (actn4)
09G01	No match
09G02-10L23	zgc:158237; testhymin
09G03	Rho GDP dissociation inhibitor (GDI) alpha (arhgdia)
09G05	clone CH211-172L8
09G07	zgc:158603
09G08	MCF.2 cell line derived transforming sequence-like(Mcf2l) /guanine nucleotide exchange factor OSTIII
09G10	LOC795041
09G11-09K11	palmitoyl-protein thioesterase 1 (ceroid-lipofuscinosis, neuronal 1, infantile) (PPT1)
09G12	copine III (CPNE3)
09G14	TUWD12 (TUWD12);WD repeat domain 51B (wdr51b)
09G16-09I16	ubiquitin-conjugating enzyme E2A (RAD6 homolog) (UBE2A)
09G17	clone CH211-185M11
09G18	No match
09G19	ATP-binding cassette, sub-family A (ABC1)
09G20	clone carpf-118
09G22	Rho GDP dissociation inhibitor (GDI) alpha (arhgdia)
09G23	clone DKEY-110C1
09G24	clone CH211-274J7
09H01	mitofusin 1 (mfn1)
09H03	No match
09H05	TDP-glucose 4,6-dehydratase (tgds)
09H06	very low density lipoprotein receptor
09H08	clone CH211-195H23
09H09-17E14	ribulose-5-phosphate-3-epimerase (rpe)
09H10	zgc:153507
09H11	clone CH211-242D13
09H12-12P05	zgc:123295
09H13	farnesyl diphosphate synthase (farnesyl pyrophosphate synthetase, dimethylallyltranstransferase, geranyltranstransferase)
09H14	clone CH211-130P22
09H15	zgc:101722
09H17	growth hormone regulated TBC protein 1 (grtp1)
09H19	clone CH211-101L11
09H20	clone CH211-213F9
09H21	clone RP71-1D10
09H23	clone CH211-250J1
09H24	elongation protein 3 homolog (S. cerevisiae) (elp3)
09I01	clone DKEY-155M6
09I02	proteasome (prosome, macropain) 26S subunit, ATPase 2 (psmc2)
09I03	No match
09I04	clone CH211-127L15
09I05	acyl-Coenzyme A dehydrogenase, C-4 to C-12 straight chain (acadm)
09I06	zgc:153490
09I07	glutathione S-transferase theta
09I09	chemokine (C-X-C motif) receptor 4 (CXCR4)
09I10	clone CH211-212K5
09I11	clone CH211-215J19
09I12	clone CH211-176L11
09I14	clone DKEY-250N8
09I15	clone DKEY-246K9
09I17	RAE1 RNA export 1 homolog (S. pombe) (rae1)
09I19	homeodomain leucine zipper gene (homez)
09I20	clone CH211-185C9
09I21	clone DKEY-30O16
09I22	triosephosphate isomerase 1(tpi1)
09I23	No match
09J01	methylthioadenosine phosphorylase (mtap)
09J02	hematopoietic SH2 domain containing (hsh2d)
09J04	clone DKEY-58I8
09J05	clone CH211-74M13
09J06	zgc:92161
09J07	clone CH211-158E23
09J08	No match
09J11	translocase of outer mitochondrial membrane 40 homolog, like (tomm40l)
09J14-17L10	clone CH211-180C7
09J15	hypothetical protein LOC100000371
09J17	zgc:65944
09J18	unc-5 homolog A (unc5a)
09J21	clone DKEY-16M19
09J22	zgc:153293
09K01	STARD3 N-terminal like (Stard3nl)
09K02	zgc:110681
09K03	clone DKEY-87L3
09K06	F-box protein 32 (fbxo32)
09K10	integrin linked kinase (ilk)
09K13	neurexin 1b (nrxn1b)
09K14	No match
09K15	clone CH73-109J14
09K16	clone CH211-255P10
09K17	No match
09K18	selenoprotein P, plasma, 1a (sepp1a)
09K19	hypothetical LOC572363
09K20	clone CH211-245D9
09K21	clone DKEY-175M17
09K22	clone CH211-134H7
09K23	clone CH211-173N20
09L01	hypothetical protein LOC553334
09L02	No match
09L03	clone CH211-120C23
09L04	clone DKEY-32E6
09L06	clone DKEY-261M9
09L07	Golgi-specific brefeldin A-resistance guanine nucleotide exchange factor 1\S
09L08	zgc:103561
09L09	START domain containing 10 (Stard10)
09L10	transmembrane receptor Roundabout1 (robo1)
09L12	apurinic/apyrimidinic endonuclease 1 (apex1b)
09L13	clone DKEY-120I24
09L17	cullin-associated and neddylation-dissociated 1 (cand1)
09L18	erythrocyte membrane protein band 4.1 (elliptocytosis 1, RH-linked) (epb41)
09L21	ELAV (embryonic lethal, abnormal vision, Drosophila)-like 1 (Hu antigen R) (elavl1)
09L22	No match
09L23	protein phosphatase 2 (formerly 2A), regulatory subunit A (PR 65), alpha isoform (ppp2r1a)
09M01	clone CH211-229N2
09M03	kinectin 1 (ktn1)
09M04	caspase 3, apoptosis-related cysteine protease (casp3)
09M07	ch213-278g3
09M08	bisphosphate nucleotidase 1 (bpnt1)
09M09	PTC7 protein phosphatase homolog (S. cerevisiae) (pptc7)
09M10	hypothetical LOC560869
09M11	pyrophosphatase (inorganic) 1 (ppa1)
09M12	clone DKEYP-26H11
09M13-18B01	actin related protein 2/3 complex, subunit 5, 16kDa (ARPC5)
09M14	No match
09M15	zgc:92510
09M16	clone CH211-191G24
09M18	clone DKEY-175C11
09M19	zgc:92775
09M20	thyroid hormone receptor associated protein 6 (thrap6)
09M21	clone DKEY-223D7
09M22	receptor for activated protein kinase C (Gbeta)
09M23	zgc:111984
09M24	No match
09N01	zgc:92327
09N02	cyclin Y (CCNY)/cyclin fold protein 1 variant b (CFP1)
09N07	gelsolin, like 1 (gsnl1)
09N08	clone DKEY-9C18
09N11	zgc:66298
09N12	clone DKEY-202B22
09N13	tetratricopeptide repeat domain 25 (ttc25)
09N14	zgc:55718
09N15	clone DKEY-237J17
09N16-16P12	NADH dehydrogenase (ubiquinone) flavoprotein 1 (ndufv1)
09N17	clone CH211-271K12
09N18	No match
09N19	clone DKEY-24N17
09N20	solute carrier family 25 (mitochondrial carrier: glutamate), member 22 (slc25a22)
09N21	zgc:112501
09N22	No match
09N23	U1+U2 RNA class II gene for small nuclear RNA
09O01	clone CH211-147M6
09O02	myeloid cell leukemia sequence 1a (mcl1a)
09O03	clone DKEY-246A16
09O04	clone CH211-145A9
09O05	seryl-tRNA synthetase (sars)
09O07	No match
09O08	solute carrier family 25 (mitochondrial carrier; phosphate carrier), member 3 (slc25a3)
09O09	karyopherin (importin) beta 1 (kpnb1)
09O11	metaxin 2 (mtx2)
09O13	clone DKEY-202B10
09O14	zgc:123303
09O15	eukaryotic translation initiation factor 3, subunit 1 alpha (eif3s1)
09O17	DR1-associated protein 1 (negative cofactor 2 alpha) (DRAP1)
09O19	PDZ and LIM domain 2 (mystique) (pdlim2)
09O20	clone CH211-248I12
09O21	clone carpf-118
09O22	hypothetical protein LOC792743
09O24	clone DKEY-78K22
09P01	cyclin-dependent kinase 8 (Cdk8)
09P02	zgc:73376
09P04	clone CH211-237L4
09P06	clone CH73-263H20
09P07	interferon gamma inducible protein 30 (ifi30)
09P08	myosin, heavy chain 10, non-muscle
09P09	zgc:158455 (zgc:158455)
09P11	clone CH211-130M12
09P12	clone CH211-215A12
09P13	clone DKEY-18E17
09P15	clone CH211-198O8
09P19	clone CH211-14J20
09P20	bleomycin hydrolase (blmh)
09P21	UDP-glucose ceramide glucosyltransferase (ugcg)
09P22	No match
09P23	lectin, galactoside-binding, soluble, 9 (galectin 9)-like 1 (lgals9l1)
10A02	clone CH211-167H18
10A04	NADH dehydrogenase (ubiquinone) 1 alpha subcomplex 4, like (ndufa4l)
10A05	zgc:63994
10A06	c-fps proto oncogene\S
10A07	clone DKEY-222F2
10A10	clone CH211-230M9
10A15	clone CH211-251P5
10A16	No match
10A18	similar to mFLJ00150 protein/p
10A20	tropomyosin 4 (tpm4)
10A21	clone CH211-93K3
10A22	eukaryotic translation initiation factor 4, gamma 2b (eif4g2b)
10B01	clone CH211-238N12
10B03	clone CH211-121B13
10B04	hydroxyacylglutathione hydrolase (hagh)
10B05	zgc:114147
10B06	clone IMAGE:7040661
10B08	parvin, beta (parvb)
10B09	No match
10B10	clone DKEY-84K15
10B12	clone CH211-127L15
10B14	MHC class I antigen
10B15	clone DKEYP-69H1
10B16	clone BUSM1-189A20
10B19	zgc:113022
10B20	clone CH211-149O24
10B23	distal-less homeobox 6 (DLX6)
10B24	clone DKEY-190N7
10C01	clone DKEY-158N23
10C03	clone CH211-282J22
10C04	staufen, RNA binding protein, homolog 1 (Drosophila) (stau1)
10C06	clone CH211-132M19
10C08	clone RP71-56K2
10C10	clone CH211-153G16
10C11	G protein-coupled receptor 139
10C12	heterogeneous nuclear ribonucleoprotein D-like (hnrpdl)
10C13	vacuolar protein sorting 37A (vps37a)
10C14	bloodthirsty (bty)
10C15	zgc:103627
10C16	clone DKEY-12L12
10C17	poly(ADP-ribose) glycohydrolase\S
10C18-13P07	metaxin 1
10C19	hypothetical LOC571333
10C23	clone CH211-208O6; clone DKEY-226L10
10C24	adenosine kinase (Adk)
10D02	flotillin 1b (flot1b)
10D03-17E23	zgc:101577
10D04	No match
10D05	nucleolin (ncl)
10D06	regulator of G-protein signalling 4
10D07	No match
10D08	clone CH211-243G18
10D09	clone CH211-162E3
10D10	B lymphoma Mo-MLV insertion region 1 (bmi1)
10D12	clone DKEYP-117H10
10D13	musashi homolog 2 (Drosophila) (msi2)
10D14	clone DKEYP-94F12
10D15	No match
10D16	zgc:91853
10D17	YME1-like 1 (S. cerevisiae) (Yme1l1)
10D19	No match
10D20	zgc:55572
10D21	zgc:123165
10D22	clone DKEY-13D23
10D23-16D03	clone DKEY-15N1
10D24	clone CH211-268H1
10E02	hypothetical protein LOC402835
10E04	polycomb group ring finger 1 (pcgf1)
10E05	pleiotrophin (ptn)
10E06	activation-induced cytidine deaminase (aicda)
10E08	clone CH211-154C10
10E11	zgc:113227
10E12	MGC115325 protein (LOC794433)
10E15	RAB4A, member RAS oncogene family (RAB4A)
10E16	clone CH211-201H21
10E22	mitogen activated protein kinase kinase kinase 7 (map3k7)
10E23	protein phosphatase 4 (formerly X), catalytic subunit (ppp4c)
10E24+A1810	clone DKEY-72P6
10F01	clone DKEY-265E17
10F02	clone DKEY-245G2
10F04	glutathione S-transferase theta
10F06	clone DKEY-104G4
10F07	clone CH211-129K16
10F08	zgc:153630
10F09	clone DKEY-113G17
10F10	zgc:92910
10F11	zgc:109899
10F12	holocytochrome c synthetase a (hccsa)
10F14	No match
10F15	clone carpf-C114
10F16	clone CH211-155M12
10F17	No match
10F18	clone DKEY-28C2
10F19	No match
10F21	protocadherin 2 alpha c (pcdh2ac)
10F23	No match
10F24-18E03	No match
10G01	splicing factor, arginine/serine-rich 3 (sfrs3)
10G02	clone DKEY-200C24
10G03	lymphocyte cytosolic protein 1 (L-plastin) (LCP1)
10G04	stromal cell-derived factor 2-like 1 (sdf2l1)
10G05	clone CH211-226M7
10G06	clone DKEY-16J24
10G07	clone DKEY-11M19
10G08	clone DKEYP-51B7
10G09	uncoupling protein 2 (ucp2)
10G11	No match
10G12-12L22	chromosome 20 open reading frame 149 homolog (human) (c20orf149)
10G13	zgc:111947
10G14	clone DKEYP-64F6
10G15	hypothetical LOC563814
10G16	ALM alpha\S
10G17	ring finger protein 166 (rnf166)
10G18	clone DKEY-27P1
10G19	odorant receptor, family 2, member 11 (or2.11)
10G21	zgc:110355
10G24	hypothetical protein LOC791566 (LOC791566)
10H01	clone carpf-GC2H
10H02	clone CH211-59H6
10H04	No match
10H05	No match
10H06	zgc:55702
10H07	high density lipoprotein-binding protein (vigilin) (hdlbp)
10H08-12C10-13O14	nonhistone chromosomal protein HMG-14
10H10	ATP synthase, H+ transporting, mitochondrial F0 complex, subunit s (atp5s)
10H11	zgc:110340
10H12	phosphoinositide-3-kinase, class 2, beta polypeptide\S
10H13	clone DKEY-48J7
10H14	programmed cell death 4b (pdcd4b)
10H15	zgc:103741
10H16	clone CH211-153J15
10H17	clone CH211-221J21
10H18	Wilms tumor 1 associated protein (wtap)
10H19	No match
10H20	hypothetical LOC556550 titin
10H21	clone DKEY-221L4
10H22	zgc:66417
10H23	clone DKEY-153N9
10I03	clone DKEY-43F15
10I04	clone CH211-280J3
10I05	OR125-1
10I08	glutamate dehydrogenase 1a (glud1a)
10I09-12L06	hypothetical protein LOC797923
10I10	No match
10I11-19N23	SYF2 homolog, RNA splicing factor (S. cerevisiae) (Syf2)
10I13	clone CH211-232D19
10I14	protein phosphatase 1, regulatory (inhibitor) subunit 15B\S
10I15	mitochondrial topoisomerase I (top1mt)
10I16	GDP dissociation inhibitor 2 (gdi2)
10I17	clone BUSM1-163L24
10I18	vesicle-associated membrane protein 8 (endobrevin) (vamp8)
10I19	clone DKEY-215A8
10I20-14O14	clone IMAGE:7229841
10I21	clone DKEY-18H4
10I22	zgc:92472
10I24	clone CH211-195O20
10J01	clone CH211-136P17
10J03	No match
10J04	clone CH73-289A15
10J05	zgc:85676
10J06	No match
10J07	clone DKEY-172O10
10J09	zgc:153946
10J10-17I02	zgc:92355
10J11	cathepsin S
10J12	zgc:56201
10J13	clone CH211-203J1
10J14	zgc:77421
10J15	No match
10J16	zgc:85615
10J17	No match
10J18-14H10	prefoldin 5 (pfdn5)
10J19	vesicle-associated membrane protein 8 (endobrevin) (vamp8)
10J20	No match
10J21	zgc:101583
10J22	clone DKEY-242D22
10J23	mucin 2, oligomeric mucus/gel-forming\S
10J24	zgc:77041
10K01	selenoprotein W, 2b (sepw2b)
10K02	I-FBPL precursor
10K03	zgc:66165
10K04	serine hydrolase-like (serhl)
10K07	DnaJ (Hsp40) homolog, subfamily B, member 1 (dnajb1)
10K08	zgc:100836
10K10	clone CH211-211A4
10K16	ADP-ribosylation factor 1 (arf1)
10K18	p53-associated parkin-like cytoplasmic protein (Parc)
10K19	fucokinase\S
10K21	clone CH211-272F14
10K22	fish sorting nexin from oocyte
10K23	mesoderm specific transcript (mest)
10K24	zgc:110225
10L02	zgc:153042
10L03	clone CH211-93I23
10L04	hypothetical protein LOC553327
10L05	clone DKEY-187A12
10L06	zgc:153372
10L07	zgc:91908
10L08	coiled-coil domain containing 94 (ccdc94)
10L09	DNaJ domain (prokaryotic heat shock protein) (94.8 kD) (dnj-8)
10L10	No match
10L11	No match
10L12	cleavage and polyadenylation factor subunit, homolog (S. cerevisiae) (pcf11)
10L13	selenoprotein T (SELT)
10L14	claudin 12 (cldn12)
10L15	c-Maf-inducing protein Tc-mip\S
10L17	clone CH211-80D23
10L18	protein kinase C and casein kinase substrate in neurons 1 (pacsin1)
10L19	clone DKEY-16J16
10L20	clone CH211-234D12
10L21	ADP-ribosylation factor 5 (arf5)
10M02	No match
10M04	Koi herpesvirus
10M05	clone CH211-242H13
10M07	clone DKEYP-74F1
10M09	prostaglandin-endoperoxide synthase 2b (ptgs2b)
10M10	clone CH211-138A11
10M13	clone CH211-193P21
10M14	clone CH211-117K16
10M15	zgc:154081
10M17-12D05	membrane-spanning 4-domains, subfamily A, member 4 (ms4a4a)
10M18	zgc:153733
10M19	clone CH211-10E8
10M21	No match
10M23-18N22	zgc:153327
10M24	serine/threonine kinase 3 (STE20 homolog, yeast) (stk3)
10N01	No match
10N02	clone DKEYP-24H12
10N03	transcriptional adaptor 3 (NGG1 homolog, yeast)-like (tada3l)
10N04	zgc:153760
10N05	Family with sequence similarity 33, member A;Spindle and kinetochore-associated protein 2
10N06	clone DKEY-6N6
10N08	No match
10N09	zgc:158685
10N14	zgc:136762
10N15	clone DKEY-217D24
10N16	zgc:152706
10N17-18H08	adaptor-related protein complex 2, sigma 1 subunit (AP2S1)
10N18	clone DKEY-192G7
10N19	No match
10N20	clone DKEY-15N1
10N22	WD repeat domain containing 82 (wdr82)
10N23	No match
10N24	clone DKEY-145O23
10O02	zgc:112066
10O03	clone CH211-79K12
10O04-11O09	clone DKEY-236E8
10O05	HBS1-like (S. cerevisiae) (hbs1l)
10O06-13L20	complexin 2
10O07	carboxypeptidase, vitellogenic-like (CPVL)
10O09	zgc:55327
10O10	hypothetical LOC557248
10O14	zgc:136944
10O15	Mdm4, transformed 3T3 cell double minute 1, p53 binding protein, homolog (mouse) (mdm1)
10O17	No match
10O19	EF-hand domain (C-terminal) containing 1 (efhc1)
10O20	zgc:77481
10O21	sorting nexin 12 (snx12)
10O22	zgc:56136
10O23	clone DKEY-110K5
10P01	clone CH211-213L7
10P02	G protein-coupled receptor kinase 1
10P04	clone CH73-81E6
10P05	No match
10P06	No match
10P07	clone carpf-118
10P09	nuclear autoantigenic sperm protein (histone-binding) (nasp)
10P10	zgc:101000
10P12	coatomer protein complex, subunit alpha (copa)
10P13-19H06	SH3-domain GRB2-like endophilin B1(Sh3glb1)
10P14	clone CH211-280C16
10P15	retinoblastoma binding protein 4 (rbb4)
10P16	phosphatidylinositol transfer protein, alpha (Pitpna)
10P17	clone DKEY-201C13
10P19	MO15 kinase (cdk7)
10P20	zgc:92046
10P22	No match
10P23	clone DKEY-54G2
10P24-15A13	transmembrane protein 50A (tmem50a)
11A01	clone DKEY-12E8
11A02	cytospin A
11A03	zgc:111843
11A04	clone DKEY-265A11
11A07	clone BUSM1-44F8
11A08	chimerin (chimaerin) 1 (chn1)
11A11	No match
11A12	clone CH211-194M7
11A14	clone CH211-147K10
11A15	zgc:153750
11A16	clone DKEY-52L18
11A17	clone DKEY-21C1
11A19	No match
11A20-11E20	clone CH211-272L18
11A21	clone DKEY-149H12
11B01	ADP-ribosylation factor-like 6 (arl6)
11B02	clone DKEY-25J19
11B04	mRNA decapping enzyme (dcps)
11B05	zgc:158161
11B06-11H06	clone DKEY-18J18
11B07-12O15	No match
11B08	hypothetical LOC555294
11B09-14L13	zgc:152778
11B10	solute carrier family 16 (monocarboxylic acid transporters), member 9a (slc16a9a)
11B11	hypothetical LOC569976
11B15	clone CH211-155E13
11B16	LOC564636\S
11B17	proteasome (prosome, macropain) 26S subunit, non-ATPase, 14 (PSMD14)
11B19	clone CH211-176L11
11B22	clone DKEY-30K9
11C01-11J12-11N04	immediate early response 5 (ier5)
11C03	RAP1, GTP-GDP dissociation stimulator 1 (RAP1GDS1)
11C04	clone CH211-171D6
11C05	clone CH211-237L4
11C06	clone DKEY-184L17
11C08	No match
11C09	hypothetical LOC557299
11C10	Yip1 domain family, member 6 (yipf6)
11C12	zgc:162037
11C14	clone DKEY-192D9
11C15	clone DKEY-174K18
11C16	clone DKEY-7J14
11C17	zgc:73292
11C18	carbohydrate (N-acetylglucosamine 6-O) sulfotransferase 5 (chst5)
11C19	No match
11C21-15A12	myeloid-specific peroxidase (mpx)
11C22	signal peptidase complex subunit 2 homolog (S. cerevisiae) (spcs2)
11C23	UDP glycosyltransferase 1
11C24	clone DKEY-9I15
11D01	clone DKEYP-41G7
11D02	clone CH211-201F12
11D03	Bardet-Biedl syndrome 5 (bbs5)
11D08	clone CH211-80A15
11D09	coiled-coil domain containing 124 (ccdc124)
11D10	No match
11D11	No match
11D12	peptidylprolyl isomerase F (cyclophilin F) (ppif)
11D14	nudix (nucleoside diphosphate linked moiety X)-type motif 9 (nudt9)
11D16	clone CH211-186E20
11D18	clone CH211-107E6
11D19	apolipoprotein Eb (apoeb)
11D20	clone carpf-GC2H
11D21	clone CH211-198H5
11D22	clone DKEY-182I1
11D24	zgc:110681
11E02	Homeodomain leucine zipper\S
11E03	zgc:77563
11E04	HSPC049 protein-like (hspc049l)
11E05	clone IMAGE:7142797
11E14	microsatellite clone no.64
11E15-17F11	deoxynucleotidyltransferase, terminal, interacting protein 1 (DNTTIP1)
11E16	clone CH211-273E20
11E17-14K13	general transcription factor III A (Gtf3a)
11E18	clone CH211-265N9
11E19	zgc:109927
11F01-11J01	pyrimidinergic receptor P2Y, G-protein coupled, 6 (P2RY6)
11F02	zgc:154062
11F05	hypothetical protein LOC100006722
11F06	clone DKEY-234E8
11F08	clone DKEY-65B12
11F09+A2062	egg membrane protein (ZP3)
11F14	annexin A4 (anxa4)
11F16	No match
11F18	No match
11F19	clone DKEY-19A16
11F20	zgc:103498
11F21	glucosamine-6-phosphate deaminase 1 (GNPDA1)
11F22	zgc:153290
11F23	TAF12 RNA polymerase II, TATA box binding protein (TBP)-associated factor (taf12)
11G01	sirtuin 2 (silent mating type information regulation 2, homolog) 2 (S. cerevisiae) (sirt2)
11G02	zgc:109913
11G03	similar to mFLJ00150 protein
11G04	ATP-binding cassette, sub-family F (GCN20), member 2 (Abcf2)
11G05	arrestin domain containing 1
11G06	No match
11G07	clone BUSM1-132M23
11G08	No match
11G10	glutamate dehydrogenase
11G11	clone DKEY-165N16
11G12	clone CH211-51H4
11G13	clone CH211-67H20
11G14	influenza virus NS1A binding protein b (ivns1abpb)
11G16	hypothetical LOC563491
11G17	hypothetical protein LOC799141
11G18-13J02	clone DKEY-200L5
11G20	No match
11G21	clone DKEY-39N1
11G22	clone CH211-273E17
11G23-14G18	transmembrane emp24-like trafficking protein 10 (yeast) (Tmed10)
11G24	succinate dehydrogenase complex, subunit D, integral membrane protein (sdhd)
11H01	taube nuss homolog (mouse) (TBN)
11H02	hypothetical LOC563958
11H03	No match
11H04	guanine nucleotide binding protein (G protein), gamma 13
11H05	No match
11H09	clone DKEY-169I5
11H12	zgc:92917
11H14	No match
11H15	pre-B-cell leukemia transcription factor 3b (pbx3b)
11H16	secreted acidic cysteine rich glycoprotein (sparc)
11H17	retinoblastoma binding protein 4 (rbb4)
11H18	clone CH211-133L21
11H20	clone CH211-120J16
11H21	clone CH211-251H16
11H22	clone CH211-184M19
11H23	clone CH211-87N9
11H24	H2A histone family member Y
11I01	clone DKEY-246I14
11I02	zgc:158252
11I03	clone DKEY-71B5
11I04	brain synembrin;resistance to inhibitors of cholinesterase 8 homolog B (C. elegans)
11I05	No match
11I06	WD repeat domain 8 (wdr8)
11I07	clone DKEY-84K15
11I09	clone DKEY-223G10
11I10	clone CH211-122O8
11I11	desmoplakin (DSP)
11I13	zgc:101005
11I14	B-cell translocation gene 2 (btg2)
11I15	clone CH211-137K5
11I16	proteasome (prosome, macropain) 26S subunit, ATPase, 4 (psmc4)
11I17	clone CH211-156J19
11I18	GABA(A) receptor-associated protein (GABARAP)
11I19	UDP-N-acteylglucosamine pyrophosphorylase 1 (uap1)
11I20	zgc:110317
11I21	No match
11I24	No match
11J02	zgc:56425
11J03	zgc:56419
11J05	MHC class I antigen
11J07	No match
11J08	zgc:153530
11J09	clone CH73-261P11
11J10	caspase recruitment domain protein 9 (card9)
11J11	zgc:110694
11J17	clone DKEY-30O16
11J18	clone IMAGE:7075120
11J19	clone CH211-127M24
11J20	No match
11J21	clone CAL0192
11J22	No match
11J23	zgc:92247
11J24	M-phase phosphoprotein 10 (U3 small nucleolar ribonucleoprotein) (Mphosph10)
11K01-12F24	Nedd4 family interacting protein 1 (ndfip1)
11K04	No match
11K05	zgc:158613
11K06	CTAGE family, member 5 (ctage5)
11K07	clone DKEY-211H10
11K08	clone CH211-207J7
11K10	clone DKEYP-72E1
11K13	zgc:154063
11K14	MOB1, Mps One Binder kinase activator-like 1B (yeast) (mobk1b)
11K15	sperm associated antigen 6 (spag6)
11K18	ADP-ribosylation factor-like 8 (arl8)
11K19	clone CH211-110P13
11K20	No match
11K22	NADH dehydrogenase (ubiquinone) Fe-S protein 8, (NADH-coenzyme Q reductase) (ndufs8)
11K24	zgc:153996
11L02	No match
11L03	clone CH211-188J1
11L05	villin 2 (ezrin) (vil2)
11L06	clone CH211-161C3
11L07	clone CH211-143E19
11L08	hypothetical LOC559566
11L09	aldehyde dehydrogenase 7 family, member A1 (aldh7a1)
11L12	clone DKEY-103G5
11L13	zgc:92155
11L14	clone DKEY-27K7
11L15	ribonuclease P 21 subunit (rpp21)
11L16	zgc:103629
11L17	coronin, actin binding protein, 1C (coro1c)
11L20	zgc:111954
11L22	No match
11L23	zgc:153412
11L24	family with sequence similarity 65, member A (fam65a)
11M01	zgc:77155
11M02	clone CH211-286F20
11M03	serum/glucocorticoid regulated kinase
11M04	zgc:55317
11M05	clone CH211-201P7
11M06	hypothetical LOC563060
11M07	protein arginine methyltransferase 1 (prmt1)
11M08	No match
11M09	clone DKEYP-74F1
11M11	ATP-binding cassette, sub-family F (GCN20), member 2 (abcf2)
11M12	clone CH211-201A8
11M13	sorting nexin 5 (snx5)
11M14	clone CH211-109N19
11M15	aquaporin 3 (Gill blood group)
11M16	No match
11M17	No match
11M18	chloride intracellular channel 1
11M19	chromodomain helicase DNA binding protein 9
11M20	clone CH211-288G17
11M21	clone CH211-132F3
11M23	epsin 1 (epn1)
11N01	G protein-coupled receptor kinase 1
11N02	clone CH211-1L10
11N03	acid alpha glucosidase\S
11N05	clone carpf-C114
11N06	clone DKEY-3E1
11N07	No match
11N08	clone CH211-216P19
11N11	interferon regulatory factor 2 binding protein 2 (irf2bp2)
11N13-17K03	histocompatibility (minor) 13 (hm13)
11N14	chromosome 20 open reading frame 45 (H. sapiens) (c20orf45)
11N15	osmotic stress transcription factor 1 (OSTF1)
11N17	clone DKEY-11M19
11N18	clone DKEY-234E12
11N20	zgc:123303
11N23	SERPINE1 mRNA binding protein 1 (serbp1)
11N24	zgc:112432
11O01	cleavage and polyadenylation factor subunit, homolog (S. cerevisiae) (pcf11)
11O02	clone DKEY-28B4
11O05	H2A histone family member Y
11O07	ADP-ribosylation factor-like 6 interacting protein 1 (arl6ip1)
11O12	chaperonin containing TCP1, subunit 4 (delta) (cct4)
11O13	zgc:56668
11O14	clone RP71-84K24
11O15	clone DKEY-57A22
11O16	clone DKEY-37F18
11O17	zgc:103619
11O18	hypothetical protein LOC796019
11O19	zgc:76871
11O21	zgc:91870
11O23	zgc:91808
11O24	zgc:92116
11P01	clone DKEY-240A24
11P02	zgc:73347
11P03	clone CH211-132F19
11P06	clone DKEYP-46H3
11P07	signal transduction and activation of transcription 3 (stat3)
11P08	clone CH211-14G4
11P10	zgc:91908
11P11	poly(A) polymerase gamma (papolg)
11P12	clone DKEY-165A24
11P14	zgc:136898
11P15	reticulon 4 interacting protein 1 (rtn4ip1)
11P16	CDC5 cell division cycle 5-like (S. pombe) (cdc5l)
11P17	clone DKEY-29P9
[truncated: 2,523 more rows]
